# Supplementary material for: Are there differences in HIV retention in care between female and male patients in Indonesia? A multi-state analysis of a retrospective cohort study
Source: PLoS One. 2019 Jun 25;14(6):e0218781. doi: 10.1371/journal.pone.0218781 (PMC6592601; doi:10.1371/journal.pone.0218781)
Supplement: S1 Datasets — (ZIP) [file pone.0218781.s002.zip › Supporting file - datasets for analysis/cox_imputation_art_model2_gender_age_socioecon.R]

# This script imputes and regresses Model 2 for transitions 4 and 5
# (transitions out of ART state)
# and writes the results as a .csv file
# Model 2 includes  gender, age, and other socioeconomic variables as the covariates
# The data frame wdART.cov is the starting point for the analysis.
# Multiple data imputations are done on wdART.cov, a corresponding long
# data frame is created, and the multi-state analysis done on the long data
# frame

## Clear the workspace
rm(list=ls(all=TRUE))

## Load needed libraries
library(lubridate)
library(mstate)
library(VIM) # VIM's version of Rcpp may interfere with mice's
library(mice)
library(missForest)

## Set up file paths by identifying the code directory
compName <- Sys.info()["nodename"]
if(compName == "MHPRICE-SPECTRE") {
  code.dir <- "C:\\Users\\Michael\\bitbucket\\hiv_survival_analysis\\rcode"
} else {
  code.dir = tryCatch(dirname(sys.frame(1)$ofile),error=function(e){choose.dir("Please choose location (directory) of generate_mstate_data.R")})
}
setwd(code.dir)
data.dir <- file.path(code.dir,"..","data") # This is the data directory (one level up, then to the data directory)
plot.dir <- file.path(code.dir,"..","plots") # This is the plot directory (one level up, then to the plot directory)

# Load the saved data and source the analysis functions
load(file.path(data.dir,"intermediate_data.Rdata"))
source(file.path(code.dir,"hiv_analysis_functions.R"))

# List of key covariates (all categorical) and state variables
covVar <- c("gender","age","marital","address","education","occupation")
stateVar <- c("id","dead","dead.s","ltfu","ltfu.s" )
covData <- wdART.cov[,covVar]

# Treat unknown gender as missing data
gender <- as.character(covData$gender)
gender["" == gender] <- NA
gender["Female" == gender] <- "2-female"
gender["Male" == gender] <- "1-male"
covData$gender <- as.factor(gender)

# Put the covariates back in wideDataFull
wdART.Socio <- cbind(wdART.cov[,stateVar],covData)


tmat.ART <- transMat(x=list(c(2,3),c(),c()),
                     names=c("On ART","Death","LTFU"))
M <- 1000 # Number of imputations to perform
maxit <- 20 # Maximum number of iterations for the imputation


# Do the imputation
# Set the random number seed to provide reproduceable results
# The seed was generated using random.org and is between 1 and 1,000,000
set.seed(997333)
impList <- coxMultipleImputation(wdART.Socio,stateVar,covVar,tmat.ART,M,maxit)
cxImp.ART.2 <- impList[[1]]

# Get the confidence intervals (+/- 2.5%)
ciImp.ART.2 <- getHrConfInt(cxImp.ART.2)

# Write the results to file
dfOut.ART.2 <- writeCoxImputToFile(file.path(data.dir,'model2_art_results.csv'),ciImp.ART.2)
