# Supplementary material for: Are there differences in HIV retention in care between female and male patients in Indonesia? A multi-state analysis of a retrospective cohort study
Source: PLoS One. 2019 Jun 25;14(6):e0218781. doi: 10.1371/journal.pone.0218781 (PMC6592601; doi:10.1371/journal.pone.0218781)
Supplement: S1 Datasets — (ZIP) [file pone.0218781.s002.zip › Supporting file - datasets for analysis/generate_fig3_results.R]

# this script produces the numbers presented in Figure 3 in the manuscript: 
# events in the multistate model
# the results are written as a .txt file
# The list transData is the starting points for the analysis.


## Clear the workspace
rm(list=ls(all=TRUE))

## Load needed libraries
library(lubridate)
library(mstate)
library(VIM) # VIM's version of Rcpp may interfere with mice's
library(mice)
library(missForest)

## Set up file paths by identifying the code directory
compName <- Sys.info()["nodename"]
if(compName == "MHPRICE-SPECTRE") {
  code.dir <- "C:\\Users\\Michael\\bitbucket\\hiv_survival_analysis\\rcode"
} else {
  code.dir = tryCatch(dirname(sys.frame(1)$ofile),error=function(e){choose.dir("Please choose location (directory) of generate_mstate_data.R")})
}
setwd(code.dir)
data.dir <- file.path(code.dir,"..","data") # This is the data directory (one level up, then to the data directory)
plot.dir <- file.path(code.dir,"..","plots") # This is the plot directory (one level up, then to the plot directory)

# Load the saved data and source the analysis functions
load(file.path(data.dir,"intermediate_data.Rdata"))
source(file.path(code.dir,"hiv_analysis_functions.R"))

# There are nine possible paths through the states
# (1) 1     | HIV
# (2) 1 2   | HIV ART
# (3) 1 2 3 | HIV ART  Dead
# (4) 1 2 4 | HIV ART  LTFU
# (5) 1 3   | HIV Dead
# (6) 1 4   | HIV LTFU
# (7) 2     | ART
# (8) 2 3   | ART  Dead
# (9) 2 4   | ART  LTFU
N1    <- 0
N12   <- 0
N123  <- 0
N124  <- 0
N13   <- 0
N14   <- 0
N2    <- 0
N23   <- 0
N24   <- 0


for(td in transData) {
  if(td$use) {
    p <- getPathFromTransData(td)
    if(p == '1') {
      N1 <- N1 + 1
    } else if(p == '12') {
      N12 <- N12 + 1
    } else if(p == '123') {
      N123 <- N123 + 1
    } else if(p == '124') {
      N124 <- N124 + 1
    } else if(p == '13') {
      N13 <- N13 + 1
    } else if(p == '14') {
      N14 <- N14 + 1
    } else if(p == '2') {
      N2 <- N2 + 1
    } else if(p == '23') {
      N23 <- N23 + 1
    } else if(p == '24') {
      N24 <- N24 + 1
    } else {
      stop('Unrecognized path')
    }
  }
}

sink(file.path(data.dir,'fig3_patient_flows.txt'))

print('----')
print('Total:')
print(N1 + N12 + N123 + N124 + N13 + N14 + N2 + N23 + N24)
print(1)

print('----')
print('Total starting in HIV:')
print(N1 + N12 + N123 + N124 + N13 + N14)
print((N1 + N12 + N123 + N124 + N13 + N14)/(N1 + N12 + N123 + N124 + N13 + N14 + N2 + N23 + N24))

print('----')
print('Total starting in ART:')
print(N2 + N23 + N24)
print((N2 + N23 + N24)/(N1 + N12 + N123 + N124 + N13 + N14 + N2 + N23 + N24))

print('----')
print('HIV to ART:')
print(N12 + N123 + N124)
print((N12 + N123 + N124)/(N1 + N12 + N123 + N124 + N13 + N14))

print('----')
print('HIV to Dead:')
print(N13)
print(N13/(N1 + N12 + N123 + N124 + N13 + N14))

print('----')
print('HIV to LTFU:')
print(N14)
print(N14/(N1 + N12 + N123 + N124 + N13 + N14))

print('----')
print('HIV to HIV [no change/censored]:')
print(N1)
print(N1/(N1 + N12 + N123 + N124 + N13 + N14))

print('----')
print('Total starting in, or transitioning to, ART:')
print(N12 + N123 + N124 + N2 + N23 + N24)
print((N12 + N123 + N124 + N2 + N23 + N24)/(N1 + N12 + N123 + N124 + N13 + N14 + N2 + N23 + N24))

print('----')
print('ART to Dead:')
print(N123 + N23)
print((N123 + N23)/(N12 + N123 + N124 + N2 + N23 + N24))

print('----')
print('ART to LTFU:')
print(N124 + N24)
print((N124 + N24)/(N12 + N123 + N124 + N2 + N23 + N24))

print('----')
print('ART to ART [no change/censored]')
print(N12 + N2)
print((N12 + N2)/(N12 + N123 + N124 + N2 + N23 + N24))
sink()
