# Supplementary material for: Are there differences in HIV retention in care between female and male patients in Indonesia? A multi-state analysis of a retrospective cohort study
Source: PLoS One. 2019 Jun 25;14(6):e0218781. doi: 10.1371/journal.pone.0218781 (PMC6592601; doi:10.1371/journal.pone.0218781)
Supplement: S1 Datasets — (ZIP) [file pone.0218781.s002.zip › Supporting file - datasets for analysis/descriptiveResultTable.R]

# this script produces the numbers and p-values of Table 1 in the manuscript: 
# descriptive analysis of patient characteristics comparing female and male in: 
# (1) all patients (N = 3081)
# (2) patients getting ART (N = 1865)
# The data frames wdHIV.cov and wdART.cov are the starting points for the analysis.

## Clear the workspace
rm(list=ls(all=TRUE))


## Set up file paths by identifying the code directory
compName <- Sys.info()["nodename"]
if(compName == "MHPRICE-SPECTRE") {
  code.dir <- "C:\\Users\\Michael\\bitbucket\\hiv_survival_analysis\\rcode"
} else {
  code.dir = tryCatch(dirname(sys.frame(1)$ofile),error=function(e){choose.dir("Please choose location (directory) of generate_mstate_data.R")})
}
setwd(code.dir)
data.dir <- file.path(code.dir,"..","data") # This is the data directory (one level up, then to the data directory)
plot.dir <- file.path(code.dir,"..","plots") # This is the plot directory (one level up, then to the plot directory)

# Load the saved data and source the analysis functions
load(file.path(data.dir,"intermediate_data.Rdata"))
source(file.path(code.dir,"hiv_analysis_functions.R"))

wideDataFull <- wdNP.cov
art <- wdART.cov

# sex proportions
sexprop.tot.vect <- as.vector(round(100 * table(wideDataFull$gender)/nrow(wideDataFull)))
sexnum.tot.vect <- as.vector(table(wideDataFull$gender))

sexprop.art.vect <- as.vector(round(100 * table(art$gender)/nrow(art)))
sexnum.art.vect <- as.vector(table(art$gender))

sexprop <- data.frame(characteristics = c("N", "%"), 
                      totalfemale = c(sexnum.tot.vect[2], sexprop.tot.vect[2]), 
                      totalmale = c(sexnum.tot.vect[1], sexprop.tot.vect[1]),
                      artfemale = c(sexnum.art.vect[2], sexprop.art.vect[2]),
                      artmale = c(sexnum.art.vect[1], sexprop.art.vect[1]))

# age median and IQR

#quantile(wideData2$age, na.rm = TRUE)
#quantile(art$age, na.rm = TRUE)

#print(anova(lm(wideDataFull$age ~ wideDataFull$gender, wideData2))$'Pr(>F)'[1])
#print(anova(lm(art$age ~ art$gender, art))$'Pr(>F)'[1])

# age group by gender

wide.age <- wideDataFull[!is.na(wideDataFull$age),]
sexnum.age.vect <- as.vector(table(wide.age$gender))
sexprop.age.vect <- as.vector(round(100 * table(wide.age$gender)/nrow(wide.age)))

wide.female.age <- wide.age[wide.age$gender == "2-Female",]
ageprop.fem.vect <- as.vector(round(100 * table(wide.female.age$age)/nrow(wide.female.age)))

wide.male.age <- wide.age[wide.age$gender == "1-Male",]
ageprop.mal.vect <- as.vector(round(100 * table(wide.male.age$age)/nrow(wide.male.age)))


art.age <- art[!is.na(art$age),]
sexnum.age.art.vect <- as.vector(table(art.age$gender))
sexprop.age.art.vect <- as.vector(round(100 * table(art.age$gender)/nrow(art.age)))

art.female.age <- art.age[art.age$gender == "2-Female",]
ageprop.fem.art.vect <- as.vector(round(100 * table(art.female.age$age)/nrow(art.female.age)))

art.male.age <- art.age[art.age$gender == "1-Male",]
ageprop.mal.art.vect <- as.vector(round(100 * table(art.male.age$age)/nrow(art.male.age)))

age.kw.tot <- kruskal.test(wide.age$age ~ wide.age$gender, data = wide.age)
age.kw.art <- kruskal.test(art.age$age ~ art.age$gender, data = art.age)

ageprop <- data.frame(characteristics = c("agecat (N)", "agecat (%)", "15-24 (%)", "25-39 (%)", "40-69 (%)"),
                      totalfemale = c(sexnum.age.vect[2], sexprop.age.vect[2], ageprop.fem.vect[1], 
                                      ageprop.fem.vect[2], ageprop.fem.vect[3]),
                      totalmale = c(sexnum.age.vect[1], sexprop.age.vect[1], ageprop.mal.vect[1], 
                                    ageprop.mal.vect[2], ageprop.mal.vect[3]),
                      artfemale = c(sexnum.age.art.vect[2], sexprop.age.art.vect[2], ageprop.fem.art.vect[1],
                                    ageprop.fem.art.vect[2], ageprop.fem.art.vect[3]),
                      artmale = c(sexnum.age.art.vect[1], sexprop.age.art.vect[1], ageprop.mal.art.vect[1],
                                  ageprop.mal.art.vect[2], ageprop.mal.art.vect[3]))

# marital status by gender

wide.marital <- wideDataFull[!is.na(wideDataFull$marital),]
sexnum.mar.vect <- as.vector(table(wide.marital$gender))
sexprop.mar.vect <- as.vector(round(100 * table(wide.marital$gender)/nrow(wide.marital)))

wide.female.marital <- wide.marital[wide.marital$gender == "2-Female",]
marprop.fem.vect <- as.vector(round(100 * table(wide.female.marital$marital)/nrow(wide.female.marital)))

wide.male.marital <- wide.marital[wide.marital$gender == "1-Male",]
marprop.mal.vect <- as.vector(round(100 * table(wide.male.marital$marital)/nrow(wide.male.marital)))

art.marital <- art[!is.na(art$marital),]
sexnum.mar.art.vect <- as.vector(table(art.marital$gender))
sexprop.mar.art.vect <- as.vector(round(100 * table(art.marital$gender)/nrow(art.marital)))

art.female.marital <- art.marital[art.marital$gender == "2-Female",]
marprop.fem.art.vect <- as.vector(round(100 * table(art.female.marital$marital)/nrow(art.female.marital)))

art.male.marital <- art.marital[art.marital$gender == "1-Male",]
marprop.mal.art.vect <- as.vector(round(100 * table(art.male.marital$marital)/nrow(art.male.marital)))

mar.kw.tot <- kruskal.test(wide.marital$marital ~ wide.marital$gender, data = wide.marital)
mar.kw.art <- kruskal.test(art.marital$marital ~ art.marital$gender, data = art.marital)

marprop <- data.frame(characteristics = c("maristat (N)", "maristat (%)", "single (%)", "married (%)", 
                                          "div/wid/sep (%)"),
                      totalfemale = c(sexnum.mar.vect[2], sexprop.mar.vect[2], marprop.fem.vect[3],
                                      marprop.fem.vect[2], marprop.fem.vect[1]),
                      totalmale = c(sexnum.mar.vect[1], sexprop.mar.vect[1], marprop.mal.vect[3],
                                    marprop.mal.vect[2], marprop.mal.vect[1]),
                      artfemale = c(sexnum.mar.art.vect[2], sexprop.mar.art.vect[2], marprop.fem.art.vect[3],
                                    marprop.fem.art.vect[2], marprop.fem.art.vect[1]),
                      artmale = c(sexnum.mar.art.vect[1], sexprop.mar.art.vect[1], marprop.mal.art.vect[3],
                                  marprop.mal.art.vect[2], marprop.mal.art.vect[1]))

# home address

wide.add <- wideDataFull[!is.na(wideDataFull$address),]
sexnum.addr.vect <- as.vector(table(wide.add$gender))
sexprop.addr.vect <- as.vector(round(100 * table(wide.add$gender)/nrow(wide.add)))

wide.female.add <- wide.add[wide.add$gender == "2-Female",]
addprop.fem.vect <- as.vector(round(100 * table(wide.female.add$address)/nrow(wide.female.add)))

wide.male.add <- wide.add[wide.add$gender == "1-Male",]
addprop.mal.vect <- as.vector(round(100 * table(wide.male.add$address)/nrow(wide.male.add)))

art.add <- art[!is.na(art$address),]
sexnum.addr.art.vect <- as.vector(table(art.add$gender))
sexprop.addr.art.vect <- as.vector(round(100 * table(art.add$gender)/nrow(art.add)))

art.female.add <- art.add[art.add$gender == "2-Female",]
addprop.fem.art.vect <- as.vector(round(100 * table(art.female.add$address)/nrow(art.female.add)))

art.male.add <- art.add[art.add$gender == "1-Male",]
addprop.mal.art.vect <- as.vector(round(100 * table(art.male.add$address)/nrow(art.male.add)))

add.kw.tot <- kruskal.test(wide.add$address ~ wide.add$gender, data = wide.add)
add.kw.art <- kruskal.test(art.add$address ~ art.add$gender, data = art.add)

addprop <- data.frame(characteristics = c("address (N)", "address (%)", "Bandung (%)", "greater Bandung (%)", 
                                          "other (%)"),
                      totalfemale = c(sexnum.addr.vect[2], sexprop.addr.vect[2], addprop.fem.vect[1], 
                                      addprop.fem.vect[2], addprop.fem.vect[3]),
                      totalmale = c(sexnum.addr.vect[1], sexprop.addr.vect[1], addprop.mal.vect[1], 
                                    addprop.mal.vect[2], addprop.mal.vect[3]), 
                      artfemale = c(sexnum.addr.art.vect[2], sexprop.addr.art.vect[2], addprop.fem.art.vect[1],
                                    addprop.fem.art.vect[2], addprop.fem.art.vect[3]),
                      artmale = c(sexnum.addr.art.vect[1], sexprop.addr.art.vect[1], addprop.mal.art.vect[1], 
                                  addprop.mal.art.vect[2], addprop.mal.art.vect[3]))

# education level

wide.edu <- wideDataFull[!is.na(wideDataFull$edu),]
sexnum.edu.vect <- as.vector(table(wide.edu$gender))
sexprop.edu.vect <- as.vector(round(100 * table(wide.edu$gender)/nrow(wide.edu)))

wide.female.edu <- wide.edu[wide.edu$gender == "2-Female",]
eduprop.fem.vect <- as.vector(round(100 * table(wide.female.edu$edu)/nrow(wide.female.edu)))

wide.male.edu <- wide.edu[wide.edu$gender == "1-Male",]
eduprop.mal.vect <- as.vector(round(100 * table(wide.male.edu$edu)/nrow(wide.male.edu)))

art.edu <- art[!is.na(art$edu),]
sexnum.edu.art.vect <- as.vector(table(art.edu$gender))
sexprop.edu.art.vect <- as.vector(round(100 * table(art.edu$gender)/nrow(art.edu)))

art.female.edu <- art.edu[art.edu$gender == "2-Female",]
eduprop.fem.art.vect <- as.vector(round(100 * table(art.female.edu$edu)/nrow(art.female.edu)))

art.male.edu <- art.edu[art.edu$gender == "1-Male",]
eduprop.mal.art.vect <- as.vector(round(100 * table(art.male.edu$edu)/nrow(art.male.edu)))

edu.kw.tot <- kruskal.test(wide.edu$edu ~ wide.edu$gender, data = wide.edu)
edu.kw.art <- kruskal.test(art.edu$edu ~ art.edu$gender, data = art.edu)

eduprop <- data.frame(characteristics = c("edu (N)", "edu (%)", "non-completed (%)", "basic (%)", "secondary (%)", "tertiary (%)"),
                      totalfemale = c(sexnum.edu.vect[2], sexprop.edu.vect[2], eduprop.fem.vect[2],
                                      eduprop.fem.vect[1], eduprop.fem.vect[3], eduprop.fem.vect[4]),
                      totalmale = c(sexnum.edu.vect[1], sexprop.edu.vect[1], eduprop.mal.vect[2], 
                                    eduprop.mal.vect[1], eduprop.mal.vect[3], eduprop.mal.vect[4]),
                      artfemale = c(sexnum.edu.art.vect[2], sexprop.edu.art.vect[2], eduprop.fem.art.vect[2],
                                    eduprop.fem.art.vect[1], eduprop.fem.art.vect[3], eduprop.fem.art.vect[4]),
                      artmale = c(sexnum.edu.art.vect[1], sexprop.edu.art.vect[1], eduprop.mal.art.vect[2],
                                  eduprop.mal.art.vect[1], eduprop.mal.art.vect[3], eduprop.mal.art.vect[4]))

# occupation

wide.occ <- wideDataFull[!is.na(wideDataFull$occup),]
sexnum.occ.vect <- as.vector(table(wide.occ$gender))
sexprop.occ.vect <- as.vector(round(100 * table(wide.occ$gender)/nrow(wide.occ)))

wide.female.occ <- wide.occ[wide.occ$gender == "2-Female",]
occprop.fem.vect <- as.vector(round(100 * table(wide.female.occ$occup)/nrow(wide.female.occ)))

wide.male.occ <- wide.occ[wide.occ$gender == "1-Male",]
occprop.mal.vect <- as.vector(round(100 * table(wide.male.occ$occup)/nrow(wide.male.occ)))

art.occ <- art[!is.na(art$occup),]
sexnum.occ.art.vect <- as.vector(table(art.occ$gender))
sexprop.occ.art.vect <- as.vector(round(100 * table(art.occ$gender)/nrow(art.occ)))

art.female.occ <- art.occ[art.occ$gender == "2-Female",]
occprop.fem.art.vect <- as.vector(round(100 * table(art.female.occ$occup)/nrow(art.female.occ)))

art.male.occ <- art.occ[art.occ$gender == "1-Male",]
occprop.mal.art.vect <- as.vector(round(100 * table(art.male.occ$occup)/nrow(art.male.occ)))

occ.kw.tot <- kruskal.test(wide.occ$occup ~ wide.occ$gender, data = wide.occ)
occ.kw.art <- kruskal.test(art.occ$occup ~ art.occ$gender, data = art.occ)

occprop <- data.frame(characteristics = c("occupation (N)", "occupation (%)", "Any (%)", "House/student (%)", 
                                          "None (%)"), 
                      totalfemale = c(sexnum.occ.vect[2], sexprop.occ.vect[2], occprop.fem.vect[1], 
                                      occprop.fem.vect[2], occprop.fem.vect[3]), 
                      totalmale = c(sexnum.occ.vect[1], sexprop.occ.vect[1], occprop.mal.vect[1], 
                                    occprop.mal.vect[2], occprop.mal.vect[3]), 
                      artfemale = c(sexnum.occ.art.vect[2], sexprop.occ.art.vect[2], occprop.fem.art.vect[1], 
                                    occprop.fem.art.vect[2], occprop.fem.art.vect[3]),
                      artmale = c(sexnum.occ.art.vect[1], sexprop.occ.art.vect[1], occprop.mal.art.vect[1], 
                                  occprop.mal.art.vect[2], occprop.mal.art.vect[3]))

# art naive

wide.naive <- wideDataFull[!is.na(wideDataFull$artNaive),]
sexnum.naive.vect <- as.vector(table(wide.naive$gender))
sexprop.naive.vect <- as.vector(round(100 * table(wide.naive$gender)/nrow(wide.naive)))

wide.female.naive <- wide.naive[wide.naive$gender == "2-Female",]
naiveprop.fem.vect <- as.vector(round(100 * table(wide.female.naive$artNaive)/nrow(wide.female.naive)))

wide.male.naive <- wide.naive[wide.naive$gender == "1-Male",]
naiveprop.mal.vect <- as.vector(round(100 * table(wide.male.naive$artNaive)/nrow(wide.male.naive)))

art.naive <- art[!is.na(art$artNaive),]
sexnum.naive.art.vect <- as.vector(table(art.naive$gender))
sexprop.naive.art.vect <- as.vector(round(100 * table(art.naive$gender)/nrow(art.naive)))

art.female.naive <- art.naive[art.naive$gender == "2-Female",]
naiveprop.fem.art.vect <- as.vector(round(100 * table(art.female.naive$artNaive)/nrow(art.female.naive)))

art.male.naive <- art.naive[art.naive$gender == "1-Male",]
naiveprop.mal.art.vect <- as.vector(round(100 * table(art.male.naive$artNaive)/nrow(art.male.naive)))

naive.cq.tot <- chisq.test(x = wide.naive$artNaive, y = wide.naive$gender)  
naive.cq.art <- chisq.test(x = art.naive$artNaive, y = art.naive$gender)

naiveprop <- data.frame(characteristics = c("ART prior to entry (N)", "ART prior to entry (%)", 
                                            "Never had ART (%)"),
                        totalfemale = c(sexnum.naive.vect[2], sexprop.naive.vect[2], naiveprop.fem.vect[2]), 
                        totalmale = c(sexnum.naive.vect[1], sexprop.naive.vect[1], naiveprop.mal.vect[2]),
                        artfemale = c(sexnum.naive.art.vect[2], sexprop.naive.art.vect[2], naiveprop.fem.art.vect[2]), 
                        artmale = c(sexnum.naive.art.vect[1], sexprop.naive.art.vect[1], naiveprop.mal.art.vect[2]))

# baseline CD4

wide.cd4 <- wideDataFull[!is.na(wideDataFull$lowcd4),]
sexnum.cd4.vect <- as.vector(table(wide.cd4$gender))
sexprop.cd4.vect <- as.vector(round(100 * table(wide.cd4$gender)/nrow(wide.cd4)))

wide.female.cd4 <- wide.cd4[wide.cd4$gender == "2-Female",]
cd4prop.fem.vect <- as.vector(round(100 * table(wide.female.cd4$lowcd4)/nrow(wide.female.cd4)))

wide.male.cd4 <- wide.cd4[wide.cd4$gender == "1-Male",]
cd4prop.mal.vect <- as.vector(round(100 * table(wide.male.cd4$lowcd4)/nrow(wide.male.cd4)))

art.cd4 <- art[!is.na(art$lowcd4),]
sexnum.cd4.art.vect <- as.vector(table(art.cd4$gender))
sexprop.cd4.art.vect <- as.vector(round(100 * table(art.cd4$gender)/nrow(art.cd4)))

art.female.cd4 <- art.cd4[art.cd4$gender == "2-Female",]
cd4prop.fem.art.vect <- as.vector(round(100 * table(art.female.cd4$lowcd4)/nrow(art.female.cd4)))

art.male.cd4 <- art.cd4[art.cd4$gender == "1-Male",]
cd4prop.mal.art.vect <- as.vector(round(100 * table(art.male.cd4$lowcd4)/nrow(art.male.cd4)))

cd4.cq.tot <- chisq.test(x = wide.cd4$lowcd4, y = wide.cd4$gender)
cd4.cq.art <- chisq.test(x = art.cd4$lowcd4, y = art.cd4$gender)

cd4prop <- data.frame(characteristics = c("Baseline CD4 (N)", "Baseline CD4 (%)", "CD4 <200 cells/mm3 (%)"),
                      totalfemale = c(sexnum.cd4.vect[2], sexprop.cd4.vect[2], cd4prop.fem.vect[2]),
                      totalmale = c(sexnum.cd4.vect[1], sexprop.cd4.vect[1], cd4prop.mal.vect[2]),
                      artfemale = c(sexnum.cd4.art.vect[2], sexprop.cd4.art.vect[2], cd4prop.fem.art.vect[2]),
                      artmale = c(sexnum.cd4.art.vect[1], sexprop.cd4.art.vect[1], cd4prop.mal.art.vect[2]))

# anti hcv positive
wide.hcv <- wideDataFull[!is.na(wideDataFull$hcv),]
sexnum.hcv.vect <- as.vector(table(wide.hcv$gender))
sexprop.hcv.vect <- as.vector(round(100 * table(wide.hcv$gender)/nrow(wide.hcv)))

wide.female.hcv <- wide.hcv[wide.hcv$gender == "2-Female",]
hcvprop.fem.vect <- as.vector(round(100 * table(wide.female.hcv$hcv)/nrow(wide.female.hcv)))

wide.male.hcv <- wide.hcv[wide.hcv$gender == "1-Male",]
hcvprop.mal.vect <- as.vector(round(100 * table(wide.male.hcv$hcv)/nrow(wide.male.hcv)))

art.hcv <- art[!is.na(art$hcv),]
sexnum.hcv.art.vect <- as.vector(table(art.hcv$gender))
sexprop.hcv.art.vect <- as.vector(round(100 * table(art.hcv$gender)/nrow(art.hcv)))

art.female.hcv <- art.hcv[art.hcv$gender == "2-Female",]
hcvprop.fem.art.vect <- as.vector(round(100 * table(art.female.hcv$hcv)/nrow(art.female.hcv)))

art.male.hcv <- art.hcv[art.hcv$gender == "1-Male",]
hcvprop.mal.art.vect <- as.vector(round(100 * table(art.male.hcv$hcv)/nrow(art.male.hcv)))

hcv.cq.tot <- chisq.test(x = wide.hcv$hcv, y = wide.hcv$gender)
hcv.cq.art <- chisq.test(x = art.hcv$hcv, y = art.hcv$gender)

hcvprop <- data.frame(characteristics = c("Hep C serology (N)", "Hep C serology (%)", "Anti-HCV positive (%)"), 
                      totalfemale = c(sexnum.hcv.vect[2], sexprop.hcv.vect[2], hcvprop.fem.vect[2]), 
                      totalmale = c(sexnum.hcv.vect[1], sexprop.hcv.vect[1], hcvprop.mal.vect[2]), 
                      artfemale = c(sexnum.hcv.art.vect[2], sexprop.hcv.art.vect[2], hcvprop.fem.art.vect[2]), 
                      artmale = c(sexnum.hcv.art.vect[1], sexprop.hcv.art.vect[1], hcvprop.mal.art.vect[2]))

# tb treatment

wide.tb <- wideDataFull[!is.na(wideDataFull$tb),]
sexnum.tb.vect <- as.vector(table(wide.tb$gender))
sexprop.tb.vect <- as.vector(round(100 * table(wide.tb$gender)/nrow(wide.tb)))

wide.female.tb <- wide.tb[wide.tb$gender == "2-Female",]
tbprop.fem.vect <- as.vector(round(100 * table(wide.female.tb$tb)/nrow(wide.female.tb)))

wide.male.tb <- wide.tb[wide.tb$gender == "1-Male",]
tbprop.mal.vect <- as.vector(round(100 * table(wide.male.tb$tb)/nrow(wide.male.tb)))

art.tb <- art[!is.na(art$tb),]
sexnum.tb.art.vect <- as.vector(table(art.tb$gender))
sexprop.tb.art.vect <- as.vector(round(100 * table(art.tb$gender)/nrow(art.tb)))

art.female.tb <- art.tb[art.tb$gender == "2-Female",]
tbprop.fem.art.vect <- as.vector(round(100 * table(art.female.tb$tb)/nrow(art.female.tb)))

art.male.tb <- art.tb[art.tb$gender == "1-Male",]
tbprop.mal.art.vect <- as.vector(round(100 * table(art.male.tb$tb)/nrow(art.male.tb)))

tb.kw.tot <- kruskal.test(wide.tb$tb ~ wide.tb$gender, data = wide.tb)
tb.kw.art <- kruskal.test(art.tb$tb ~ art.tb$gender, data = art.tb)

tbprop <- data.frame(characteristics = c("TB treatment history (N)", "TB treatment history (%)", 
                                         "never treated (%)", "ongoing (%)", "completed (%)", "incomplete (%)"), 
                     totalfemale = c(sexnum.tb.vect[2], sexprop.tb.vect[2], tbprop.fem.vect[1], 
                                     tbprop.fem.vect[2], tbprop.fem.vect[3], tbprop.fem.vect[4]), 
                     totalmale = c(sexnum.tb.vect[1], sexprop.tb.vect[1], tbprop.mal.vect[1], 
                                   tbprop.mal.vect[2], tbprop.mal.vect[3], tbprop.mal.vect[4]), 
                     artfemale = c(sexnum.tb.art.vect[2], sexprop.tb.art.vect[2], tbprop.fem.art.vect[1], 
                                   tbprop.fem.art.vect[2], tbprop.fem.art.vect[3], tbprop.fem.art.vect[4]), 
                     artmale = c(sexnum.tb.art.vect[1], sexprop.tb.art.vect[1], tbprop.mal.art.vect[1], 
                                 tbprop.mal.art.vect[2], tbprop.mal.art.vect[3], tbprop.mal.art.vect[4]))

# anemia

wide.ane <- wideDataFull[!is.na(wideDataFull$anemia),]
sexnum.ane.vect <- as.vector(table(wide.ane$gender))
sexprop.ane.vect <- as.vector(round(100 * table(wide.ane$gender)/nrow(wide.ane)))

wide.female.ane <- wide.ane[wide.ane$gender == "2-Female",]
aneprop.fem.vect <- as.vector(round(100 * table(wide.female.ane$anemia)/nrow(wide.female.ane)))

wide.male.ane <- wide.ane[wide.ane$gender == "1-Male",]
aneprop.mal.vect <- as.vector(round(100 * table(wide.male.ane$anemia)/nrow(wide.male.ane)))

art.ane <- art[!is.na(art$anemia),]
sexnum.ane.art.vect <- as.vector(table(art.ane$gender))
sexprop.ane.art.vect <- as.vector(round(100 * table(art.ane$gender)/nrow(art.ane)))

art.female.ane <- art.ane[art.ane$gender == "2-Female",]
aneprop.fem.art.vect <- as.vector(round(100 * table(art.female.ane$anemia)/nrow(art.female.ane)))

art.male.ane <- art.ane[art.ane$gender == "1-Male",]
aneprop.mal.art.vect <- as.vector(round(100 * table(art.male.ane$anemia)/nrow(art.male.ane)))

ane.cq.tot <- chisq.test(x = wide.ane$anemia, y = wide.ane$gender)
ane.cq.art <- chisq.test(x = art.ane$anemia, y = art.ane$gender)

aneprop <- data.frame(characteristics = c("Hemoglobin (N)", "Hemoglobin (%)", "Anemia (%)"), 
                      totalfemale = c(sexnum.ane.vect[2], sexprop.ane.vect[2], aneprop.fem.vect[2]),
                      totalmale = c(sexnum.ane.vect[1], sexprop.ane.vect[1], aneprop.mal.vect[2]), 
                      artfemale = c(sexnum.ane.art.vect[2], sexprop.ane.art.vect[2], aneprop.fem.art.vect[2]), 
                      artmale = c(sexnum.ane.art.vect[1], sexprop.ane.art.vect[1], aneprop.mal.art.vect[2]))

# create Table 1

table1 <- rbind(sexprop, ageprop, marprop, addprop, eduprop, occprop, naiveprop, cd4prop, hcvprop, tbprop, aneprop)
print(table1)
