# Supplementary material for: Are there differences in HIV retention in care between female and male patients in Indonesia? A multi-state analysis of a retrospective cohort study
Source: PLoS One. 2019 Jun 25;14(6):e0218781. doi: 10.1371/journal.pone.0218781 (PMC6592601; doi:10.1371/journal.pone.0218781)
Supplement: S1 Datasets — (ZIP) [file pone.0218781.s002.zip › Supporting file - datasets for analysis/create_plos_one_publication_results.R]

source('descriptiveResultsTable.R')
source('generate_fig3_results.R')
source('cox_imputation_hiv_model1_gender_age.R')
source('cox_imputation_art_model1_gender_age.R')
source('cox_imputation_hiv_model2_gender_age_socioecon.R')
source('cox_imputation_art_model2_gender_age_socioecon.R')
source('cox_imputation_hiv_model3_gender_age_clinical.R')
source('cox_imputation_art_model3_gender_age_clinical.R')
source('cox_imputation_hiv_model4_all.R')
source('cox_imputation_art_model4_all.R')
